# Supplementary material for: The homeodomain transcriptional regulator DVE-1 directs a program for synapse elimination during circuit remodeling
Source: Nat Commun. 2023 Nov 18;14:7520. doi: 10.1038/s41467-023-43281-4 (PMC10657367; doi:10.1038/s41467-023-43281-4)
Supplement: Supplementary file 7 — Supplementary Data 4 [file 41467_2023_43281_MOESM7_ESM.xlsx]

## Sheet: CRISPR-Cas9 design
Supplementary file 4 CRISPR/Cas9 design
gene	dve-1
crRNA Sequence	CATCAATATTAAACCAGAAC
IDT On target score (crRNA) *if available	60
Off target score (crRNA) *if available	97
PAM	CGG
Donor Template	AGATGAAACTATTCAAGATACTTTGTTTTCCATCAATATTCGTCCAGAACCGGAAATTGTAAGTTACGTTTGACTGTTTGTGCCATA
Description	AA->CG point mutation 4783bp downstream of start in exon 6 [K-R AA change] + silent mutations within crRNA
Other info	Donor: oligo 2nmol, crRNA: 2nmol
genotype primers	PCR OMF2837 + OMF2838 @ 62C with Phusion and then digest with MseI at 37C 2hrs
