# Supplementary material for: The homeodomain transcriptional regulator DVE-1 directs a program for synapse elimination during circuit remodeling
Source: Nat Commun. 2023 Nov 18;14:7520. doi: 10.1038/s41467-023-43281-4 (PMC10657367; doi:10.1038/s41467-023-43281-4)
Supplement: Supplementary file 9 — Supplementary Data 6 [file 41467_2023_43281_MOESM9_ESM.xlsx]

## Sheet: Figure 1b
Figure 1 b Sumarry Statistics
Comparison	Test	direction	p-value
wild type vs dve-1(uf171) 20 hours	Fischer's Exact Test	two-tailed	9.64173e-10
wild type vs dve-1(uf171) 24 hours	Fischer's Exact Test	two-tailed	8e-15
wild type vs dve-1(uf171) 40 hours	Fischer's Exact Test	two-tailed	p< 0.000000000000001

## Sheet: Figure 1e
Figure 1 e Summary Statistics
Number of families	1
Number of comparisons per family	15
Alpha	0.05
Tukey's multiple comparisons test	Mean Diff.	95.00% CI of diff.	Below threshold?	Summary	Adjusted P Value
ufIs126 vs. dve-1(uf171)	-12.44	-15.31 to -9.566	Yes	****	<0.0001
ufIs126 vs. dve-1(++)	-0.3	-4.871 to 4.271	No	ns	>0.9999
ufIs126 vs. dve-1(uf171)+ genomic rescue	-4.538	-7.795 to -1.282	Yes	**	0.0012
ufIs126 vs. dve-1(tm4803)	-6.448	-9.601 to -3.295	Yes	****	<0.0001
ufIs126 vs. dve-1(uf171)+ GABA	-5.563	-9.387 to -1.738	Yes	***	0.0006
dve-1(uf171) vs. dve-1(++)	12.14	7.579 to 16.70	Yes	****	<0.0001
dve-1(uf171) vs. dve-1(uf171)+ genomic rescue	7.901	4.659 to 11.14	Yes	****	<0.0001
dve-1(uf171) vs. dve-1(tm4803)	5.991	2.854 to 9.128	Yes	****	<0.0001
dve-1(uf171) vs. dve-1(uf171)+ GABA	6.877	3.066 to 10.69	Yes	****	<0.0001
dve-1(++) vs. dve-1(uf171)+ genomic rescue	-4.238	-9.049 to 0.5723	No	ns	0.1184
dve-1(++) vs. dve-1(tm4803)	-6.148	-10.89 to -1.407	Yes	**	0.0034
dve-1(++) vs. dve-1(uf171)+ GABA	-5.263	-10.47 to -0.05085	Yes	*	0.0463
dve-1(uf171)+ genomic rescue vs. dve-1(tm4803)	-1.91	-5.402 to 1.582	No	ns	0.6141
dve-1(uf171)+ genomic rescue vs. dve-1(uf171)+ GABA	-1.024	-5.132 to 3.084	No	ns	0.9794
dve-1(tm4803) vs. dve-1(uf171)+ GABA	0.8858	-3.140 to 4.912	No	ns	0.9882

## Sheet: Figure 2d
Figure 2 d Summary Statistics
DD Neuron			Intestinal Cell
(+) auxin for 50hrs post-hatch			(+) auxin for 50hrs post-hatch
vs.			vs.
(-) auxin for 50hrs post-hatch			(-) auxin for 50hrs post-hatch
Unpaired t test			Unpaired t test
P value	<0.0001		P value	0.4973
P value summary	****		P value summary	ns
Significantly different (P < 0.05)?	Yes		Significantly different (P < 0.05)?	No
One- or two-tailed P value?	Two-tailed		One- or two-tailed P value?	Two-tailed
t, df	t=5.714, df=40		t, df	t=0.6854, df=38
How big is the difference?			How big is the difference?
Mean of column A	18169		Mean of column A	58098
Mean of column B	6814		Mean of column B	53804
Difference between means (B - A) ± SEM	-11355 ± 1987		Difference between means (B - A) ± SEM	-4295 ± 6267
95% confidence interval	-15371 to -7339		95% confidence interval	-16981 to 8391
R squared (eta squared)	0.4494		R squared (eta squared)	0.01221

## Sheet: Figure 2e
Figure 2 e Summary Statistics
Number of families	1
Number of comparisons per family	15
Alpha	0.05
Tukey's multiple comparisons test			Mean Diff.	95.00% CI of diff.	Below threshold?	Summary	Adjusted P Value
wild type off auxin 50hrs post-hatch	vs	wild type on auxin 50hrs post-hatch	0.1429	-4.385 to 4.671	No	ns	>0.9999
wild type off auxin 50hrs post-hatch	vs	dve-1(syb7515); reSi7 off auxin 50hrs post-hatch	0.1429	-4.333 to 4.618	No	ns	>0.9999
wild type off auxin 50hrs post-hatch	vs	dve-1(syb7515); reSi7 on auxin 50hrs post-hatch	-8.157	-12.58 to -3.729	Yes	****	<0.0001
wild type off auxin 50hrs post-hatch	vs	dve-1(syb7515); reSi7 on auxin 24hrs off till 50hrs	-7.19	-11.91 to -2.469	Yes	***	0.0004
wild type on auxin 50hrs post-hatch	vs	dve-1(syb7515); reSi7 off auxin 24hrs on 50hours	-0.5446	-5.195 to 4.105	No	ns	0.9994
wild type on auxin 50hrs post-hatch	vs	dve-1(syb7515); reSi7 off auxin 50hrs post-hatch	0	-4.179 to 4.179	No	ns	>0.9999
wild type on auxin 50hrs post-hatch	vs	dve-1(syb7515); reSi7 on auxin 50hrs post-hatch	-8.3	-12.43 to -4.172	Yes	****	<0.0001
wild type on auxin 50hrs post-hatch	vs	dve-1(syb7515); reSi7 on auxin 24hrs off till 50hrs	-7.333	-11.78 to -2.891	Yes	****	<0.0001
wild type on auxin 50hrs post-hatch	vs	dve-1(syb7515); reSi7 off auxin 24hrs on 50hours	-0.6875	-5.053 to 3.678	No	ns	0.9974
dve-1(syb7515); reSi7 off auxin 50hrs post-hatch	vs	dve-1(syb7515); reSi7 on auxin 50hrs post-hatch	-8.3	-12.37 to -4.229	Yes	****	<0.0001
dve-1(syb7515); reSi7 off auxin 50hrs post-hatch	vs	dve-1(syb7515); reSi7 on auxin 24hrs off till 50hrs	-7.333	-11.72 to -2.945	Yes	****	<0.0001
dve-1(syb7515); reSi7 off auxin 50hrs post-hatch	vs	dve-1(syb7515); reSi7 off auxin 24hrs on 50hours	-0.6875	-4.999 to 3.624	No	ns	0.9972
dve-1(syb7515); reSi7 on auxin 50hrs post-hatch	vs	dve-1(syb7515); reSi7 on auxin 24hrs off till 50hrs	0.9667	-3.373 to 5.307	No	ns	0.987
dve-1(syb7515); reSi7 on auxin 50hrs post-hatch	vs	dve-1(syb7515); reSi7 off auxin 24hrs on 50hours	7.613	3.351 to 11.87	Yes	****	<0.0001
dve-1(syb7515); reSi7 on auxin 24hrs off till 50hrs	vs	dve-1(syb7515); reSi7 off auxin 24hrs on 50hours	6.646	2.079 to 11.21	Yes	***	0.0007

## Sheet: Figure 2g
Figure 2 g Summary Statistics
10 hours			24 hours
dve-1(uf171)			dve-1(uf171)
vs.			vs.
wild type			wild type
Unpaired t test			Unpaired t test
P value	0.8162		P value	0.0008
P value summary	ns		P value summary	***
Significantly different (P < 0.05)?	No		Significantly different (P < 0.05)?	Yes
One- or two-tailed P value?	Two-tailed		One- or two-tailed P value?	Two-tailed
t, df	t=0.2345, df=29		t, df	t=3.618, df=39
How big is the difference?			How big is the difference?
Mean of column A	1.641		Mean of column A	-0.3515
Mean of column B	1.766		Mean of column B	0.2793
Difference between means (B - A) ± SEM	0.1254 ± 0.5348		Difference between means (B - A) ± SEM	0.6308 ± 0.1744
95% confidence interval	-0.9684 to 1.219		95% confidence interval	0.2781 to 0.9834
R squared (eta squared)	0.001893		R squared (eta squared)	0.2513

## Sheet: Figure 2h
Figure 2 h Summary Statisitcs
iAChRs
Number of families	1
Number of comparisons per family	6
Alpha	0.05
Tukey's multiple comparisons test	Mean Diff.	95.00% CI of diff.	Below threshold?	Summary	Adjusted P Value
wild type ventral vs. wild type dorsal	10.99	9.973 to 12.00	Yes	****	<0.0001
wild type ventral vs. dve-1(uf171) ventral	-0.6101	-2.136 to 0.9156	No	ns	0.7272
wild type ventral vs. dve-1(uf171) dorsal	-1.206	-2.523 to 0.1113	No	ns	0.0857
wild type dorsal vs. dve-1(uf171) ventral	-11.6	-13.12 to -10.07	Yes	****	<0.0001
wild type dorsal vs. dve-1(uf171) dorsal	-12.19	-13.51 to -10.88	Yes	****	<0.0001
dve-1(uf171) ventral vs. dve-1(uf171) dorsal	-0.5957	-2.197 to 1.005	No	ns	0.7688
SV
Number of families	1
Number of comparisons per family	6
Alpha	0.05
Tukey's multiple comparisons test	Mean Diff.	95.00% CI of diff.	Below threshold?	Summary	Adjusted P Value
wild type ventral vs. wild type dorsal	-10.41	-11.42 to -9.387	Yes	****	<0.0001
wild type ventral vs. dve-1(uf171) ventral	-0.09818	-1.117 to 0.9204	No	ns	0.9944
wild type ventral vs. dve-1(uf171) dorsal	-10.74	-11.76 to -9.721	Yes	****	<0.0001
wild type dorsal vs. dve-1(uf171) ventral	10.31	9.307 to 11.31	Yes	****	<0.0001
wild type dorsal vs. dve-1(uf171) dorsal	-0.3333	-1.334 to 0.6674	No	ns	0.821
dve-1(uf171) ventral vs. dve-1(uf171) dorsal	-10.64	-11.64 to -9.640	Yes	****	<0.0001

## Sheet: Figure 3 a
Figure 3 a Summary Statistics
dve-1(uf171)
vs.
wild type
Unpaired t test
P value	0.0002
P value summary	***
Significantly different (P < 0.05)?	Yes
One- or two-tailed P value?	Two-tailed
t, df	t=4.876, df=16
How big is the difference?
Mean of column A	0
Mean of column B	9.778
Difference between means (B - A) ± SEM	9.778 ± 2.005
95% confidence interval	5.527 to 14.03
R squared (eta squared)	0.5977

## Sheet: Figure 3 d
Figure 3 d Summary Statistics
Shifted SV-iAChR			Shifted iAZ-AChR
vs.			vs.
SV-iAChR			AZ-iAChR
Unpaired t test			Unpaired t test
P value	<0.0001		P value	<0.0001
P value summary	****		P value summary	****
Significantly different (P < 0.05)?	Yes		Significantly different (P < 0.05)?	Yes
One- or two-tailed P value?	Two-tailed		One- or two-tailed P value?	Two-tailed
t, df	t=6.530, df=10		t, df	t=9.979, df=16
How big is the difference?			How big is the difference?
Mean of column A	86.05		Mean of column C	85.3
Mean of column B	30.31		Mean of column D	49.89
Difference between means (B - A) ± SEM	-55.74 ± 8.536		Difference between means (D - C) ± SEM	-35.41 ± 3.549
95% confidence interval	-74.76 to -36.72		95% confidence interval	-42.93 to -27.89
R squared (eta squared)	0.81		R squared (eta squared)	0.8616

## Sheet: Figure 3 h
Figure 3 h Summary Statistics
RFP			GFP
dve-1(uf171)			dve-1(uf171)
vs.			vs.
wild type			wild type
Unpaired t test			Unpaired t test
P value	0.0026		P value	0.135
P value summary	**		P value summary	ns
Significantly different (P < 0.05)?	Yes		Significantly different (P < 0.05)?	No
One- or two-tailed P value?	Two-tailed		One- or two-tailed P value?	Two-tailed
t, df	t=3.305, df=28		t, df	t=1.541, df=27
How big is the difference?			How big is the difference?
Mean of column A	0.4499		Mean of column D	2.424
Mean of column B	0.9374		Mean of column E	1.943
Difference between means (B - A) ± SEM	0.4875 ± 0.1475		Difference between means (E - D) ± SEM	-0.4806 ± 0.3119
95% confidence interval	0.1854 to 0.7897		95% confidence interval	-1.121 to 0.1594
R squared (eta squared)	0.2806		R squared (eta squared)	0.08081

## Sheet: Figure 3 j
Figure 3 j Summary Statistics
RFP			GFP
dve-1(uf171)			dve-1(uf171)
vs.			vs.
wild type			wild type
Unpaired t test			Unpaired t test
P value	0.5813		P value	0.0013
P value summary	ns		P value summary	**
Significantly different (P < 0.05)?	No		Significantly different (P < 0.05)?	Yes
One- or two-tailed P value?	Two-tailed		One- or two-tailed P value?	Two-tailed
t, df	t=0.5611, df=19		t, df	t=3.724, df=20
How big is the difference?			How big is the difference?
Mean of column A	0.7879		Mean of column D	1.441
Mean of column B	0.9036		Mean of column E	2.996
Difference between means (B - A) ± SEM	0.1157 ± 0.2062		Difference between means (E - D) ± SEM	1.555 ± 0.4175
95% confidence interval	-0.3159 to 0.5473		95% confidence interval	0.6841 to 2.426
R squared (eta squared)	0.0163		R squared (eta squared)	0.4095

[truncated: 31 more sheets: Figure 3 k, Figure 3 i, Figure 4 a, Figure 4 c, Figure 4h, Figure 5 a, Figure 5 b, Figure 5 c, Figure 5 d, Figure 5 e, Figure 6 c, Figure 6 e, Figure 6f, Figure 7b, Figure 7d, Figure 7f, Figure S1.2c, Figure S1.2d, Figure S2.1b, Figure S3.1h …]
