# Supplementary material for: The homeodomain transcriptional regulator DVE-1 directs a program for synapse elimination during circuit remodeling
Source: Nat Commun. 2023 Nov 18;14:7520. doi: 10.1038/s41467-023-43281-4 (PMC10657367; doi:10.1038/s41467-023-43281-4)
Supplement: Supplementary file 11 — Source Data [file 41467_2023_43281_MOESM11_ESM.xlsx]

## Sheet: Figure 1 B
Figure 1. Mutation of the homeodomain transcription factor dve-1 disrupts the removal of postsynaptic sites in GABAergic motor neurons
Panel E: iAChR localization (%)
	wild type					dve-1(uf171)
time post-hatch	ventral	Ventral and Dorsal	Dorsal	N	time post-hatch	ventral	Ventral and Dorsal	Dorsal	N
10	0	0	100	23	10	0	0	100	27
14	0	11.1111	88.8889	36	14	0	18.75	81.25	16
16	0	33.3333	66.6667	30	16	0	41.6667	58.3333	12
18	14.2857	57.1429	28.5714	27	18	0	73.3333	26.6667	15
20	70	30	0	26	20	0	100	0	15
24	100	0	0	26	24	0	100	0	24
40	100	0	0	51	L4	0	100	0	56

## Sheet: Figure 1 E
Figure 1. Mutation of the homeodomain transcription factor dve-1 disrupts the removal of postsynaptic sites in GABAergic motor neurons								Key
Panel E: Number of dorsal iAChR clusters per 25µm								dve-1(++) - overexpression
ufIs126	dve-1(uf171)	dve-1(++)	dve-1(uf171) + genomic rescue	dve-1(tm4803)	dve-1(uf171) + GABA			GABA- unc-47pr::DVE-1cDNA
0	8	3	0	10	4
0	12	0	0	6	0
0	10	0	0	0	11
0	10	0	6	0	13
0	13	0	0	0	12
0	12	0	13	4	18
0	15	0	0	14	0
0	22	0	0	6	14
0	14	0	9	0	1
0	12	0	4	12	4
0	14		12	10	0
0	12		0	10	0
0	19		13	11	5
0	14		0	7	7
0	16		14	0	0
0	5		0	0	0
0	19		15	11
0	13		9	14
0	15		0	12
0	15		0	12
0	8		12	10
0	8		0	11
0	16		11	10
0	10		0	11
0	11		0	0
0	10		0	6
0	13			0
0	14			0
0	9			0
0	8
0	12
0	15
0	0
0	13
0	1
0	14
0	16
0	5
0	17
0	24
	16

## Sheet: Figure 2 D
	Figure 2. Neuronal DVE-1 is required developmentally for removal of juvenile iAChRs						Key	ufIs126	[flp-13pr::ACR-12::GFP]
	Panel D: fluorescence intensity (a.u.) per DD neuron			Panel D: fluorescence intensity (a.u.) per intestinal cell				dve-1(syb7515)	[dve-1::AID::mScarlet]
Genotype	ufIs126; dve-1(syb7515); reSi7			ufIs126; dve-1(syb7515); reSi7				reSi7	[pan-neuronalpr::TIR1::BFP::AID]
Condition	(-) auxin for 50hrs post-hatch	(+) auxin for 50hrs post-hatch		(-) auxin for 50hrs post-hatch	(+) auxin for 50hrs post-hatch
	21728	3588		86192	44836
	11977	2408		32900	18820
	11542	5030		79459	39119
	6025	1000		19027	36699
	14560	9420		53794	83963
	23909	276		75882	92747
	33003	16824		71587	81907
	15954	8950		72457	37123
	14559	12235		62686	55804
	29925	3513		55863	55638
	10260	11356		52825	47245
	30791	2455		61624	51037
	11711	4519		48013	52435
	20834	4643		75870	57536
	22236	8777		41303	53222
	14424	9482		40091	82604
	15437	12007			76154
		20938			86199
		4801			47843
		4574			33357
		307			34529
		7573			39640
		7196			43997
		1884			38830
		6605

## Sheet: Figure 2 E
	Figure 2. Neuronal DVE-1 is required developmentally for removal of juvenile iAChRs							Key	ufIs126	[flp-13pr::ACR-12::GFP]
	Panel E: Number of dorsal iAChR clusters per 25µm								dve-1(syb7515)	[dve-1::AID::mScarlet]
Genotpye	ufIs126	ufIs126	ufIs126; dve-1(syb7515); reSi7	ufIs126; dve-1(syb7515); reSi7	ufIs126; dve-1(syb7515); reSi7	ufIs126; dve-1(syb7515); reSi7			reSi7	[pan-neuronalpr::TIR1::BFP::AID]
Condition	(-) auxin for 50hrs post-hatch	(+) auxin for 50hrs post-hatch	(-) auxin for 50hrs post-hatch	(+) auxin for 50hrs post-hatch	(+) auxin for 24hrs then moved off auxin till 50 hrs	(-) auxin till 24hrs then moved on auxin till 50hrs
	0	0	0	13	12	8
	0	0	0	18	16	0
	0	0	0	16	18	3
	0	0	0	0	16	0
	0	0	0	15	0	0
	0	0	0	6	0	0
	0	0	0	0	0	0
	0	0	0	0	7	0
	0	0	0	0	10	0
	2	0	0	12	0	0
	0	0	0	16	17	0
	0	0	0	13	0	0
	0	0	0	3	14	0
	0	0	0	0	0	0
		0	0	10	0	0
		0	0	14		0
		0	0	15
		0	0	0
			0	0
				15

## Sheet: Figure 2 G
Figure 2. Neuronal DVE-1 is required developmentally for removal of juvenile iAChRs
Panel G: LEV-10::GFP dorsal/ventral fluorescence intensity ratio measurements per corresponding 25 µm
10 hrs post-hatch			24 hrs post-hatch
wild type	dve-1(uf171)		wild type	dve-1(uf171)
1.10384	1.41665		-0.420079	0.050907
0.185738	0.214837		-0.349917	-0.378913
0.858541	0.517343		-0.748642	-0.263574
0.923497	0.430531		-0.388699	0.168182
1.45506	0.982473		-0.279577	0.153052
1.07475	0.218301		-0.618368	-0.210737
1.75792	-0.0059236		-0.656547	-0.0398443
1.77283	3.82904		-0.22938	-0.197927
2.45012	0.762943		-0.129574	-0.0182667
0.695371	4.53425		-0.387476	0.3784
2.14432	1.9644		0.834492	-0.0706328
1.35195	4.75093		-0.0477659	0.324065
1.99641	1.7983		-0.574231	0.193892
3.48485	4.68216		-0.758868	2.16054
0.360877	0.397246		-0.545547	1.86147
4.63686			-0.337031	0.140837
			-0.567052	1.29057
			0.111796	-0.173452
			-0.856468	-0.0627277
			-0.741235
			0.113615
			-0.156872

## Sheet: Figure 2 H
Figure 2. Neuronal DVE-1 is required developmentally for removal of juvenile iAChRs
Panel H: Number of iAChR clusters and SV clusters on the dorsal and ventral side
iAChRs					SVs
wild type		dve-1(uf171)			wild type		dve-1(uf171)
Ventral	Dorsal	Ventral	Dorsal		Ventral	Dorsal	Ventral	Dorsal
9	0	10	8		0	11	0	10
10	0	11	12		0	11	0	8
9	0	9	10		0	8	0	11
18	0	12	10		0	10	0	11
10	0	10	13		0	11	4	10
10	0	11	12		0	10	2	10
14	0	10	15		0	14	1	8
15	0	15	22		0	9	0	10
11	0	13	14		0	10	2	12
10	0	10	12		2	10	0	10
8	0	13	14		0	10	0	10
13	0	15	10		0	9	2	13
9	0	12	19		3	10	4	12
11	0	14	16		0	12	0	10
11	0	7	17		1	15	0	14
13	0	15	15		1	9	1	12
12	0	11	15		1	11	1	12
9	0	12	8		0	10	4	16
15	0	15	16		4	13	0	9
13	0	13	5		0	8	0	10
14	0	12	19		0	13	1	10
15	0	12	13		0	10	0	14
12	0	12	15		0	12	0	13
9	0	19	15		0	12	0	13
10	0	9	8		0	15	0	14
13	0	12	8		0	16	3	13
11	0	13	16		1	13	0	14
12	0	15	10		3	10	0	12
11	0	13	11		0	12	0	14
12	0	7	10		3	8	0	14
15	0	13	13		0	9	2	11
11	0		14		0	11	0	8
10	0		9		1	12	0	9
9	0		8		0	12	0	6
12	0		12		0	10	0	10
11	0		15		0	9	0	13
10	0		0		4	15	0	15
17	0		13			7	0	11
12	0		1			12	0	10
12	0		14					15
16	0		16
12	0		5
9	0		17
11	0		24
11	0		16
12	0
12	0
11	0
10	0
14	0
12	0
11	0
11	0
10	0
11	0
9	0
11	0
13	0
10	0
11	0
9	0
10	0
10	0
13	0
13	0
9	0
8	0
8	0
13	0
8	0
13	0
8	0
9	0
10	0
8	0
11	0
7	0
9	0
8	0
10	0
15	0
7	0
6	0
10	0
8	0
10	0

## Sheet: Figure 3 A
Figure 3. Mutation of dve-1 enhances the stability of cholinergic presynaptic sites
Panel A : L4 stage cell surface iAChR clusters in the dorsal nerve cord labeled by anti-HA antibody fluorescence
	wild type	dve-1(uf171)
	0	5
	0	0
	0	7
	0	10
	0	5
	0	13
	0	13
	0	17
	0	18

## Sheet: Figure 3 B
Figure 3. Mutation of dve-1 enhances the stability of cholinergic presynaptic sites						Key	ufEx1370	unc-129pr::mCherry::RAB-3
Panel B : Peak profile of fluorescence intensity for dve-1(uf171); ufEx1370; ufIs126							ufIs126	flp-13pr::ACR-12::GFP, green
	Red channel	Green channel
uM	mCherry-SV	iAChR-GFP				Note: fluoresence values were normalized to the greatest fluorescent signal within each channel
0	15.5747	36.5166
0.14	16.9818	23.2908
0.28	17.8151	6.36057
0.42	17.7971	2.92797
0.56	15.7435	2.1867e-06
0.7	16.7765	0.163317
0.84	15.8487	1.62926
0.98	15.9275	2.09867
1.12	17.8168	5.20072
1.26	22.4095	22.8008
1.4	23.0886	53.1593
1.54	27.9621	60.2455
1.68	32.9582	48.2177
1.82	34.1831	34.2458
1.96	39.496	24.6325
2.1	39.8285	30.2166
2.24	33.8776	31.0909
2.38	22.2267	48.9238
2.52	13.7473	43.6517
2.66	10.8081	45.233
2.8	11.4473	45.0941
2.94	10.8745	39.8494
3.08	13.7411	33.0849
3.22	16.4895	15.744
3.36	20.7638	4.23842
3.5	30.396	1.00924
3.64	41.5997	0.745196
3.78	53.3614	4.72251
3.92	60.7651	4.65112
4.06	64.0621	4.14454
4.2	66.6265	7.89106
4.34	70.4248	14.0599
4.48	79.4314	37.5718
4.62	79.3571	51.4997
4.76	81.3595	46.0809
4.9	69.0155	26.6051
5.04	49.1046	37.0847
5.18	33.2857	67.8412
5.32	24.0147	67.1165
5.46	20.6665	50.4895
5.6	20.9287	29.4832
5.74	22.8782	18.6641
5.88	29.2145	12.0454
6.02	32.8997	26.0838
6.16	32.767	40.8596
6.3	30.2543	26.8447
6.44	25.5315	9.71786
6.58	22.9975	3.10107
6.72	24.7866	5.53812
6.86	32.3906	5.45695
7	40.0136	8.19422
7.14	46.8619	9.63669
7.28	49.9603	8.19324
7.42	55.0189	28.0182
7.56	59.1576	65.5186
7.7	62.8057	87.1527
7.84	70.9852	89.4587
7.98	83.7344	60.929
8.12	87.4596	51.6131
8.26	79.4303	40.7814
8.4	64.2084	18.1663
8.54	53.2348	9.47044
8.68	42.1651	7.4412
8.82	30.0118	7.23192
8.96	18.7389	17.1385
9.1	14.4326	31.9212
9.24	13.8474	42.4977
9.38	14.3707	38.4989
9.52	15.3986	25.0775
9.66	14.185	23.7426
9.8	15.1246	19.3448
9.94	14.0798	21.0239
10.08	14.4179	26.2364
10.22	13.6989	54.6066
10.36	14.4461	51.0195
10.5	17.8263	18.1791
10.64	20.4623	18.9634
10.78	21.677	23.2429
10.92	24.6707	28.3712
11.06	30.0579	39.422
11.2	32.197	34.1362
11.34	30.0866	19.4455
11.48	26.5403	17.4808
11.62	23.9781	18.183
11.76	23.4324	27.3297
11.9	25.4674	65.0374
12.04	30.3274	89.0108
12.18	35.8597	64.9093
12.32	37.2348	28.2509
12.46	32.2302	9.40199
12.6	28.8707	11.1007
12.74	32.6218	6.69894
12.88	39.1742	9.62691
13.02	58.8426	8.27735
13.16	74.0504	8.54139
13.3	73.6324	5.6232
13.44	76.7404	6.4525
13.58	69.7441	17.9248
13.72	69.4616	40.5848
13.86	71.0426	42.1094
14	74.1399	20.6846
14.14	76.5789	16.0256
14.28	73.6785	31.5838
14.42	73.5609	70.9716
14.56	80.371	64.1338
14.7	78.7253	41.1677
14.84	74.5669	25.3885
14.98	67.9121	25.2614
15.12	62.2037	45.1215
15.26	56.9572	52.0493
15.4	37.6343	44.9474
15.54	26.4233	81.2743
15.68	27.9728	100
15.82	32.9149	69.1565
15.96	41.3347	47.5634
16.1	50.11	19.6792
16.24	54.2358	15.9239
16.38	56.3676	14.7729
16.52	56.0637	7.85292
16.66	50.0526	21.0552
16.8	42.3243	30.7242
16.94	36.6272	39.4455
17.08	33.4202	27.1625
17.22	35.229	20.9555
17.36	43.9064	33.5671
17.5	50.5697	74.7807
17.64	57.8861	96.7826
17.78	69.8791	57.8964
17.92	75.3726	12.6732
18.06	84.4354	9.72275
18.2	98.248	18.2524
18.34	99.4042	32.8463
18.48	100	43.6673
18.62	99.1926	31.2268
18.76	95.6627	29.3991
18.9	87.1833	57.0857
19.04	65.3072	54.4726
19.18	51.413	13.9318
19.32	39.0971	12.7984
19.46	30.7207	9.12425
19.6	27.4152	8.36047
19.74	28.3543	9.06166
19.88	25.0702	7.23192
20.02	26.9319	10.7819
20.16	26.8374	6.5943
20.3	27.8738	7.8138
20.44	26.4227	7.14195
20.58	27.9025	6.09848
20.72	23.5871	6.00655
20.86	24.3298	10.6997
21	24.7062	9.87922
21.14	28.1545	40.356
21.28	32.6252	64.6032
21.42	39.1545	75.1572
21.56	52.7735	51.3305
21.7	64.3867	39.2626
21.84	71.41	22.5358
21.98	67.0659	23.238
22.12	58.0954	26.7899
22.26	47.5112	21.9725
22.4	49.3645	42.8615
22.54	52.3493	82.3803
22.68	60.4252	78.2544
22.82	57.0478	45.8344
22.96	51.8862	34.1235
23.1	46.4884	27.0001
23.24	47.3554	33.0194
23.38	41.5637	25.678
23.52	38.1502	25.1968
23.66	31.5129	26.5346
23.8	27.0861	27.495
23.94	28.2749	28.5316
24.08	30.6819	24.6218
24.22	32.7107	20.9193
24.36	36.8719	18.7296
24.5	47.9968	20.4665
24.64	56.0193	12.4561
24.78	68.9147	20.8704
24.92	78.8997	37.2999
25.06	75.0845	35.6286
25.2	67.7917	21.2322
25.34	65.9638	21.4659
25.48	55.168	31.3276
25.62	50.5843	31.4537
25.76	40.8469	21.2831
25.9	33.7555	15.4545
26.04	29.6815	14.99
26.18	28.8421	13.1505
26.32	28.0099	12.8727
26.46	26.1746	11.2092
26.6	28.738	13.4458
26.74	27.0338	39.4621
26.88	29.2972	57.3273
27.02	29.3546	50.9471
27.16	27.3877	26.1024
27.3	29.7496	15.0682
27.44	28.1303	14.7474
27.58	28.2845	22.2463
27.72	28.6845	12.1852
27.86	28.5427	16.7043
28	30.6728	14.0022
28.14	33.9805	14.7993
28.28	32.2555	22.8654
28.42	33.405	47.8226
28.56	37.9448	52.8473
28.7	36.4752	27.9263
28.84	37.0868	23.1109
28.98	39.2574	12.0806
29.12	44.8145	11.1173
29.26	48.4075	12.6693
29.4	45.6911	14.2702
29.54	38.3302	11.0792
29.68	32.821	11.3266
29.82	31.4453	11.7236
29.96	32.4598	13.6854
30.1	33.63	10.5393

## Sheet: Figure 3 C
Figure 3. Mutation of dve-1 enhances the stability of cholinergic presynaptic sites							Key	ufEx1741	unc-129pr::mCherry::ELKS-1
Panel C : Peak profile of fluorescence intensity for dve-1(uf171);ufIs126; ufEx1741								ufIs126	flp-13pr::ACR-12::GFP, green
	Red channel	Green channel
uM	mCherry-AZ	iAChR-GFP					Note: fluoresence values were normalized to the greatest fluorescent signal within each channel
0	4.755	23.2174
0.14	6.68386	32.6865
0.28	9.38884	36.6624
0.42	12.1802	38.5552
0.56	19.7523	35.1866
0.7	25.7499	33.1855
0.84	29.4354	34.2164
0.98	34.0856	40.7976
1.12	42.156	51.4851
1.26	53.5332	58.1778
1.4	61.6889	48.5972
1.54	56.1518	41.6665
1.68	45.2893	43.6592
1.82	36.2251	44.7643
1.96	37.7398	43.7831
2.1	40.3718	46.0722
2.24	40.8611	46.2601
2.38	43.0449	46.5705
2.52	47.365	50.2488
2.66	42.0577	55.5761
2.8	32.8583	66.4602
2.94	30.7394	88.1939
3.08	36.8049	100
3.22	46.4759	85.3787
3.36	55.8268	59.825
3.5	50.024	44.3735
3.64	38.9545	40.6137
3.78	27.767	35.3851
3.92	24.3821	32.2014
4.06	25.5548	34.0157
4.2	26.2571	33.4919
4.34	31.2901	30.1305
4.48	36.6534	33.6121
4.62	36.176	38.1422
4.76	37.5115	41.5678
4.9	43.9415	47.5012
5.04	56.226	68.0395
5.18	64.2063	71.0129
5.32	58.9235	53.1049
5.46	49.8874	43.4589
5.6	49.6367	46.0434
5.74	42.3742	59.5197
5.88	36.7683	64.2724
6.02	38.0948	74.0442
6.16	46.1102	71.9619
6.3	56.8237	55.658
6.44	59.843	41.3401
6.58	68.4375	38.2112
6.72	73.9402	36.2025
6.86	71.6519	31.2846
7	63.8331	32.8891
7.14	49.3931	41.165
7.28	39.8975	49.3871
7.42	37.5629	49.1141
7.56	36.4245	52.694
7.7	37.1681	71.2999
7.84	52.2972	91.7394
7.98	67.9607	87.2394
8.12	68.204	55.2968
8.26	59.3326	35.4487
8.4	56.4743	39.1387
8.54	52.6503	40.0072
8.68	46.834	34.7951
8.82	47.0522	31.047
8.96	45.6337	27.6835
9.1	44.2405	34.0991
9.24	47.6828	44.7387
9.38	59.0528	52.293
9.52	62.876	44.8933
9.66	54.1221	33.626
9.8	45.6822	32.5604
9.94	42.9143	32.0669
10.08	39.1799	32.9958
10.22	35.2035	36.0168
10.36	33.7775	34.8196
10.5	35.7953	36.3304
10.64	37.9032	38.8236
10.78	35.6588	45.8642
10.92	35.5698	50.202
11.06	33.0336	41.5956
11.2	37.169	43.5974
11.34	49.3887	52.0272
11.48	64.504	69.2754
11.62	76.7262	78.8169
11.76	76.8092	91.031
11.9	70.9111	89.5644
12.04	72.6785	77.782
12.18	70.4678	62.0267
12.32	58.6063	46.0806
12.46	43.1679	41.7692
12.6	33.1513	40.1454
12.74	31.4714	47.1031
12.88	32.9666	48.2667
13.02	38.4417	50.1157
13.16	49.586	52.0758
13.3	64.2523	46.2397
13.44	70.5204	41.1602
13.58	63.9846	45.7074
13.72	59.265	49.4584
13.86	57.0992	58.9597
14	66.4595	62.3327
14.14	78.0662	64.6774
14.28	86.776	75.9257
14.42	71.2969	66.0201
14.56	56.4126	52.5149
14.7	60.3821	45.9501
14.84	77.471	48.9784
14.98	98.6115	51.3857
15.12	100	48.1567
15.26	89.8457	45.0516
15.4	74.9082	41.9374
15.54	67.9438	42.8542
15.68	62.3448	43.374
15.82	48.2125	42.7775
15.96	36.3673	43.1335
16.1	29.1192	42.6458
16.24	33.3292	45.2271
16.38	41.9942	50.4608
16.52	46.5704	46.9181
16.66	45.6556	43.2081
16.8	45.0354	40.5746
16.94	44.5257	38.7
17.08	40.4999	39.3072
17.22	39.5506	38.488
17.36	37.9117	41.9458
17.5	35.8776	44.2799
17.64	32.719	46.2821
17.78	29.1095	43.9557
17.92	29.0932	41.7071
18.06	24.4093	44.103
18.2	22.0011	45.0673
18.34	23.713	40.976
18.48	27.9593	38.0489
18.62	32.322	37.7316
18.76	33.6069	41.0988
18.9	30.1799	39.2538
19.04	35.0019	39.5346
19.18	45.9593	40.0888
19.32	64.5704	40.7745
19.46	75.9899	38.6196
19.6	68.2666	39.2483
19.74	60.2368	41.3598
19.88	62.4744	50.8187
20.02	62.9449	59.2189
20.16	60.027	57.0336
20.3	57.9686	51.594
20.44	49.5111	44.6049
20.58	42.4657	38.7855
20.72	38.1299	36.1897
20.86	41.1257	36.2186
21	46.8062	39.2198
21.14	52.7483	43.6219
21.28	61.671	47.8496
21.42	61.5909	47.5118
21.56	49.0108	46.3808
21.7	36.3691	40.2862
21.84	30.5509	39.1957
21.98	30.6323	36.9274
22.12	34.9528	35.7353
22.26	36.0752	35.0342
22.4	32.3777	37.1051
22.54	28.2789	36.4021
22.68	29.1818	34.3202
22.82	31.8965	34.2361
22.96	32.8949	35.4242
23.1	31.4573	33.543
23.24	30.7137	33.2524
23.38	28.7185	33.4919
23.52	27.5016	31.4817
23.66	25.7349	31.8969

## Sheet: Figure 3 D
Figure 3. Mutation of dve-1 enhances the stability of cholinergic presynaptic sites								Key	ufEx1741	unc-129pr::mCherry::ELKS-1
Panel D : Percent apposed synaptic clusters									ufIs126	flp-13pr::ACR-12::GFP, green
Percent of presynaptic clusters apposed to iAChR clusters									ufEx1370	unc-129pr::mCherry::RAB-3
dve-1(uf171); ufEx1370; ufIs126		dve-1(uf171);ufIs126; ufEx1741
SV-iAChR	shifted SV-iAChR	AZ-iAChR	Shifted iAZ-AChR
100	44.7368	84.6154	30.7692
73.3333	23.8095	82.3529	52.9412
100	0	83.3333	41.6667
75	40	81.8182	63.6364
92.3077	33.3333	83.3333	50
75.6757	40	86.6667	60
		92.8571	50
		81.8182	54.5455
		90.9091	45.4545

[truncated: 48 more sheets: Figure 3 H, Figure 3 J, Figure 3 K, Figure 3L, Figure 4 A, Figure 4C, Figure 4F, Figure 4G, Figure 4H, Figure 5A, Figure 5B, Figure 5C, Figure 5D, Figure 5E, Figure 6A, Figure 6B, Figure 6C, Figure 6E, Figure 6F, Figure 7B …]
